# Supplementary material for: Potential Diagnostic Biomarker Detection for Prostate Cancer Using Untargeted and Targeted Metabolomic Profiling
Source: Curr Issues Mol Biol. 2023 Jun 8;45(6):5036–51. doi: 10.3390/cimb45060320 (PMC10296965; doi:10.3390/cimb45060320)
Supplement: Supplementary file 1 [file cimb-45-00320-s001.zip]

Archive with 1 entries (1 files):
- cimb-2394614-supplementary.pdf
